# Supplementary material for: A standardized criteria-based progressive shoulder exercise program is effective in managing rotator cuff-related shoulder pain: A prospective cohort study
Source: PLoS One. 2025 Jul 23;20(7):e0328728. doi: 10.1371/journal.pone.0328728 (PMC12286389; doi:10.1371/journal.pone.0328728)
Supplement: S2 Appendix — Table 1 does not contain study IDs and sex and gender have been listed as separate tables as the cohort is too small to ensure that a study participant cannot be identified (i.e., cells of <5 can be produced). However, Table 1 can be reproduced with the data provided and is independent of information reported in Tables 2–5. (XLSX) [file pone.0328728.s002.xlsx]

## Sheet: TABLE1_de-identified
Interval	ContralateralSymptoms	OccupationClassification	GradualOnset	SymptomDuration	Employment	BMI	InjuryActivity_work	DominantAffected	Comorbid_cat	NSAID	Painkillers	Narcotics	Injections	RotatorCuff
1	0	1	0		2	27.7612	0	1	1	1	1	0	0	0
1	0	4	0		1	25.8427	0	1	1	1	0	0	0	1
1	0	1	0		1	36.6029	0	0	1	0	0	0	0	1
1	1	1	1	4	1	27.9164	1	0	0	1	0	0	0	1
1	0	4	0		1	31.3241	0	1	1	0	0	0	0	1
1	0	7	1	1	3	15.4962	0	0	1	1	1	0	0	1
1	0	3	1		1	22.8571	0	1	1	1	1	0	0	0
1	0	4	1	5	1	20.2422	0	1	1	1	1	0	0	0
1	0	3	1		1	27.7743	0	1	1	1	0	0	1	1
1	0	4	1	2	1	23.939	0	1	1	0	0	0	0	1
1	1	1	0		1	32.5874	0	1	1	1	0	0	0	1
1	1	4	0		1	23.5428	0	1	1	1	0	0	0	1
1	0	7	0		3	31.5842	0	0	1	1	0	0	0	1
1	0	3	0		1	26.8787	0	0	0	0	0	0	0	0
1	0	7	1	0.03	3	25.7931	0	1	2	1	1	0	0	1
1	0	7	1	0.5	3	25.0174	0	0	1	1	0	0	0	1
1	1	4	1	0.25	1	19.006		0	0	1	0	0	0	1
1	1	4	1	1	1		0	1	1	1	1	0	0	1
1	0	4	1	1	1	23.297	0	0	1	0	1	0	0	0
1	0	3	0		4	33.9176	0	1	2	0	1	0	0	1
1	0	4	0		1	27.2525	0	1	1	0	0	0	0	1
1	1	2	0		1	32.9221	0	1	1	1	0	1	1	1
1	0	4	0		1	25.802	0	1	0	0	0	0	0	1
1	0	4	0		1	24.8552	0	0	0	1	0	0	1	1
1	0	1	0		1	28.4808	0	0	0	1	0	0	0	1
1	1	4	1	35	1	26.6314	0	1	1	1	1	0	1	1
1	1	7	1	20	4	25.0593	0	1	1	0	0	0	1	1
1	0	4	0		4	34.8161	0	0	1	1	0	0	0	1
1	0	4	0		1	32.2113	0	1	1	1	0	0	0	1
1	0	2	0		4	27.2619	0	1	1	1	1	0	0	1
1	0	3	0		2	25.3245	0	1	0	1	0	0	0	1
1	1	7	1		3	23.0475	0	0	1	1	0	0	0
1	0	4	1	20	1	29.2184	0	0	0	0	0	0	0	1
1	1	1	0		1	25.2095	0	0	0	0	1	0	0	1
1		4	0		1	18.3048	0	1	1	1	0	1	0	1
1	0	4	0		1	23.833	0	0	1	0	0	0	0	0
1	0	4	0	15	1	24.8981	0	1	0	0	0	0	0	0
1	1	7	1	4	3	35.6656	0	1	2	0	1	1	1	1
1	0	4	0		1	24.3257	0	0	1	0	1	0	0	1
1	1	4	1	1	1	30.1315	0	0	0	1	1	0	1	1
1	0	4	0		1	31.0392	0	1	1	1	0	0	0	1
1	0	4	1		1	25.8244	0	0	0	1	0	0	0	1
1	0	3	1	3	1	36.8058	0	0	0	0	0	0	0	0
1	0	1	0		1	32.0781	0	1	0	0	0	0	0	1
1	0	1	0		1	25.5474	1	1	0	0	0	0	0	1
1	0	2	0		2	22.5963	0	0	1	1	0	0	0	0
1	1	4	1		1	22.19	0	1	1	1	0	0	0	0
1	0	7	0		3	24.5395	0	0	1	1	0	0	0	1
1	0	7	0		4	18.8032	1	1	1	1	1	0	0
1	0	4	1	2	1	28.8891	0	0	0	1	0	0	0	0
1	0	3	0	2	1	27.4086	0	1	0	1	1	0	0	1
1	1	7	0		3	25.5474	0	1	2	1	1	1	1	1
1	0	7	0		4	35.9512	0	1	2	1	1	0	0	1
1	0	2	0		1	27.9768	0	1	0	1	0	0	0	1
1	0	7	0		4	30.1315	0	1	1	0	1	0	0	1
1	0	4	1	3	1	29.9532		0	2	1	0	0	1	1
1	0	2	1		1	19.3703	0	1	0	1	0	0	0	1
1	1	2	0		2	33.0012	0	1	1	1	1	0	0	1
1	0	2	0		2	22.8892	0	1	0	1	1		0	1
1	1	2	0		4	27.1731	0	0	1	0	1	0	0	1
1	0	4	0		1	32.6131	0	1	1	1	0	0	0	1
1	1	4	1	30	1	25.6233	0	1	0	0	0	0	0	1
1	0	7	0	30	3	36.4915	0	0	2	1	1	1	0
1	0	2	0	1	1	21.2072	0	0	1	1	0	0	0	1
1	1	2	1	10	1	22.6456	0	1	2	0	0	0	0	0
1	0	1	0		1	26.9749	0	1	0	1	0	0	0
1	1	1	1	10	1	25.0593	0	0	1	1	0	1	1	1
1	0	1	1	5	1	27.5923	0	0	1	1	0	0	0	1
1	0	7	0		3	24.856	0	1	0	1	0	0	0
1	0	1	1	1	1	19.9688	1	0	1	0	0	0	0	1
1	0	4	0		1	21.162	0	1	0	0	0	0	0	1
1	1	4	1	6	1	28.8734	0	0	1	1	1	0	0	1
1	0	7	0		3	31.3066	0	0	1	1	0	0	0	1
1	0	4	0		1	36.9181	0	1	0	1	1	0	0	0
1	0	1	0		1	40.6234	1	1	1	0	0	0	0	1
1	0	7	0		3	33.0012	0	0	1	1	1	0	1	1
1	0	1	1	0.4	2	20.4284	0	0	1	1	1	0	0	1
1	0	4	0		1	25.5401	0	0	1	1	1		0	1
1	0	1	1	1	2	24.7371	0	1	1	0	0	0	0	1
1	0	2	1	20	1	41.1526	0	0	1	1	1	1	0	1
1		1	0		1	34.0103	0	1	1	0	0	0	0	1
1	0	4	1	4	1	33.4713	0	1	1	0	1	0	0	1
1	1	1	1	10	1	34.436	1	0	1	1	0	0	0	1
1	0	3	1	20	1	25.392	0	1	0	0	0	0	0	1
1	0	3	1	1	1	24.7996	0	1	0	1	0	0	0	1
1	1	1	0	1	1	34.4584	0	1	0	0	0	0	0	1
1	1		0		4	23.7753	0	1	1	0	0	1	0	1
1	0	4	0	1	1	28.5867	0	1	2	0	1	0	0	1
1	0	4	1	18	1	26.6662	0	1	0	0	0	0	1	1
1	1	1	1		2	22.9641	0	1	1	1	0	1	0	1
1	1	1	0		1	29.9532	1	1	1	0	0	0	0	1
1	0	4	1	1.5	1	27.7634		1	1	0	1	0	0	0
1	0	1	0		4	23.4356	0	1	1	1	1	0	0	1
1	1	7	1	3	3	30.2729	0	0	1	0	0	0	0	1
1	0	4	0		1	24.9219	0	0	0	0	0	0	0
1	1	1	0	3	1	22.9574	0	1	1	0	0	0	0	1
1	0	4	0		1	25.5224	0	0	1	0	0	0	0
1	0	4	1	3	1	28.6322	0	0	1	1	0	0	0	1
1	0	2	1	1	1	29.5534	0	1	2	1	0	0	0	0
1	1	4	1	0.5	1	32.1423	0	1	2	1	0	1	1	1
1	0	4	1	1	1	27.6703	0	1	1	0	0	0	0	1
1	0	4	1	7	1	27.6041	0	0	0	0	0	0	0	1
1	0	2	0		1	24.2251	0	1	0	0	0	0	0	1
1	1	1	1	1	1	37.0658	1	1	1	1	0	0	0
1	0	2	0		1	22.2985	0	1	0	1	1	0	0	1
1	0	5	1	0.2	1	19.7133	0	0	0	0	0	0	0	0
1	0	1	1	1	1	20.1753	0	0	0	1	1	0	0
1	0	1	1	2	1	28.5914	0	1	1	1	0	0	0
1	0	4	1	0.5	1	29.6223	0	1	1	0	0	0	0
1	1	4	1	2	1	30.9007	0	0	1	1	0	0	0	0
1	1	7	0		3	23.777	0	1	0	0	0	0	0	1
1	0	1	1	2	1	33.9647	0	1	2	1	0	0	1
1	0	4	0		1	29.8198	0	1	1	0	0	0	0
1	0	4	1	0.25	1	37.889	0	0	1	1	0	0	0
1	1	1	0		1	26.6084	1	0	1	1	0	0	0	1
1	0	4	1	1	1	32.78	0	1	2	1	0	0	0	1
1	0	4	0		1	28.3181	0	1	1	0	0	0	0	1
1	0	4	1	5	1	30.7853	0	1	2	0	0	0	0	1
1	0	4	1	20	1	26.4465	0	1	0	1	0	0	0	1
1	0	7	1	1	4	23.297	0	1	0	0	0	0	0	1
1	1	4	0		1	25.1124	0	1	2	1	0	0	0
1	1	3	0		1	26.4118	0	1	0	0	1	0	1	1
1	0	4	0		2	22.4687	0	0	1	1	0	1	0	1
1	1	3	0		1	22.8686	1	0	1	1	0	0	0	1
1	1	1	0		4	27.7575	0	0	1	1	1	0	0
1	0	7	1	0.5	3	21.948	0	1	2	1	0	0	0	1
1	0	3	0		1	26.1309	0	1	1	1	1	0	0	1
1	0	2	0		2	22.71	0	1	0	0	0	0	0	1
1	0	7	1	6	3	32.6903	0	1	0	1	1	0	1	1
1	0	1	0		1	30.2395	1	1	1	0	1	0	0	1
1	0	1	0		4	22.7903	0	1	1	0	0	0	1
1	0	4	1	6	1	29.073	0	0	1	1	0	0	0	1
1	0	4	0		1	26.8082	0	1	1	1	1	0	0	1
1	0	4	0		1	23.3032	0	0	1	1	0	0	0	0
1	0	1	1	20	1	21.7605	0	1	0	0	0		1	1
1	1	4	1	0.4	1	29.8209	0	1	0	1	0	0	0	1
1	0	1	0		1	32.9271	1	1	2	0	0	0	1	1
1	0	3	1	0.3	1	24.856	0	0	1	1	0	0	0	1
1	0	3	1	2	1	26.571	0	1	2	1	0	0	0	1
1	0	4	1	15	1	28.4808	0	1	1	0	0	0	0	1
1	1	4	0		1	25.1996	0	0	1	1	1	0	0	1
1	0	1	0	0.06	1	28.8757	0	1	1	1	0	0	0	1
1	0	4	0		1	30.1138	0	0	2	1	1	0	0	1
1 = 'Baseline'	0 = 'no'	1 = 'repetitive above shoulder'	0 = 'no'	measured in yrs	1 = 'fulltime/self-employed'		0 = 'no'	0 = 'no'	0 = 'none	0 = 'no'	0 = 'no'	0 = 'no'	0 = 'no'	0 = 'no'
	1 = 'yes'	2= 'repetitive at shoulder'	1 = 'yes'		2 = 'part-time'		1 = 'yes'	1 = 'yes'	1 = '1-2 conditions'	1 = 'yes'	1 = 'yes'	1 = 'yes'	1 = 'yes'	1 = 'yes'
		3= 'repetitive at waist'			3 = 'retired'		non-response = 'missing'		2 = '3-4 conditions'			non-response = missing		non-response = missing
		4 = 'desk job'			4 = 'student/unemployed/other'
		5 = 'no repetition'
		7 = 'not employed'
		non-response = 'missing'		non-response = 'missing'

## Sheet: Table 1_gender
Interval	Gender
1	2
1	2
1	1
1	1
1	1
1	2
1	1
1	2
1	1
1	1
1	1
1	1
1	1
1	1
1	2
1	1
1	2
1	1
1	2
1	1
1	1
1	2
1	1
1	1
1	1
1	1
1	1
1	2
1	1
1	2
1	2
1	2
1	1
1	1
1	2
1	2
1	1
1	2
1	2
1	1
1	1
1	1
1	1
1	1
1	1
1	2
1	1
1	1
1	2
1	1
1	2
1	2
1	2
1	1
1	1
1	2
1	2
1	1
1	2
1	1
1	1
1	1
1	1
1	2
1	2
1	1
1	1
1	1
1	2
1	1
1	2
1	2
1	1
1	2
1	1
1	1
1	1
1	1
1	2
1	2
1	1
1	2
1	1
1	1
1	2
1	1
1	2
1	1
1	1
1	2
1	1
1	1
1	2
1	1
1	1
1	1
1	2
1	1
1	1
1	2
1	2
1	1
1	2
1	1
1	2
1	1
1	2
1	1
1	1
1	2
1	2
1	2
1	1
1	2
1	1
1	2
1	2
1	1
1	1
1	2
1	2
1	1
1	2
1	1
1	1
1	2
1	2
1	2
1	1
1	2
1	2
1	1
1	1
1	2
1	1
1	2
1	1
1	2
1	2
1	1
1	1
1	1
1	2
1 = 'Baseline'	1 = 'male'
	2 = 'female'

## Sheet: Table1_age
Interval	Age in Yrs AtEnrollment
1	20
1	28
1	29
1	29
1	29
1	30
1	30
1	31
1	31
1	32
1	32
1	33
1	33
1	33
1	34
1	35
1	36
1	36
1	37
1	37
1	37
1	38
1	38
1	38
1	38
1	39
1	39
1	39
1	39
1	39
1	40
1	40
1	40
1	40
1	40
1	40
1	41
1	41
1	41
1	41
1	41
1	41
1	42
1	43
1	43
1	43
1	43
1	44
1	44
1	44
1	44
1	44
1	45
1	45
1	45
1	46
1	46
1	46
1	46
1	46
1	46
1	47
1	47
1	47
1	47
1	48
1	48
1	48
1	49
1	49
1	49
1	49
1	50
1	50
1	50
1	50
1	50
1	50
1	51
1	51
1	52
1	52
1	52
1	52
1	53
1	53
1	53
1	53
1	53
1	54
1	55
1	55
1	56
1	56
1	56
1	56
1	56
1	57
1	57
1	57
1	57
1	57
1	58
1	58
1	58
1	58
1	58
1	58
1	59
1	59
1	59
1	59
1	59
1	59
1	60
1	60
1	60
1	60
1	60
1	61
1	61
1	61
1	61
1	61
1	62
1	62
1	62
1	62
1	63
1	63
1	63
1	63
1	64
1	64
1	65
1	65
1	65
1	65
1	65
1	66
1	66
1	66
1	67
1 = 'Baseline'

## Sheet: Table 2_Pain
ID	Interval	Pain_Rest	Pain_Night	Pain_Movement
1	1	6	8	4
1	2	2	7	6
1	3	9	7	5
1	4	0.8	1.3	4.7
2	1	3.1	5.2	6.8
2	2	1.6	2.6	5.3
2	3
2	4
3	1	5.2	5.8	6.8
3	2	3.8	3.6	5.9
3	3
3	4
4	1	0.7	0.6	4.2
4	2
4	3
4	4	3.1	3	6.6
5	1	1.2	1	7.9
5	2	1.9	4.1	6.7
5	3	0.8	7	4.7
5	4	2.2	3.6	5.6
6	1
6	2	8.1	5	9
6	3
6	4
7	1	0	1.2	2.7
7	2	0.5	0.1	3.6
7	3	0	0	2
7	4	0	0	0.5
8	1	2.9	4.1	7.2
8	2	3.3	3.3	5
8	3	0.9	1	2.6
8	4	0.2	0.2	0.4
9	1	5.4	5.4	7.6
9	2	3.3	3.2	5.1
9	3	0.1	0.2	0.5
9	4	0	0	0.1
10	1	4.6	6.8	7.7
10	2	2.6	4.1	6.6
10	3	6.9	6.6	7.7
10	4
11	1	6.6	9.7	9.3
11	2
11	3
11	4
12	1	0.4	0	2
12	2	0	0.2	1.1
12	3	0.6	0.1	1.3
12	4	0.1	0	0.6
13	1	0.2	3.5	7.4
13	2	0.3	1.1	2.5
13	3	0.2	1	5.2
13	4	0.7	0.6	1.8
14	1	7.7	8.7	9.6
14	2	4.1	6.2	5.6
14	3	6.3	7.5	8.5
14	4	2.2	3.1	3.6
15	1	2.6	1.8	5.9
15	2	1.2	1.3	4.6
15	3	3	4.2	5
15	4	1.8	1.7	5
16	1	1.1	2.5	6.5
16	2	2.8	2.8	6
16	3	2.6	4	5.5
16	4	2.6	5.3	4
17	1	1.5	2.6	6.8
17	2	2.8	2.1	5.3
17	3	3.5	2.3	5.9
17	4	5.3	1.1	8.1
18	1	0.6	0.4	1.4
18	2	0.2	1.3	2.8
18	3	0	0.7	0.4
18	4	0	0	0.3
19	1	0.9	0.8	2.5
19	2	0.5	0.9	0.6
19	3
19	4
20	1	5.3	4	7
20	2	6.2	5.2	8.4
20	3
20	4
21	1	3.7	2.7	6.2
21	2	0.2	0.2	2.4
21	3	0	0	0.4
21	4	0.4	0.3	0.6
22	1	4.3	7.5	9.5
22	2	2.7	3.9	5.7
22	3
22	4
23	1	7.5	10	8
23	2	7.3	7.6	8.7
23	3	7.7	8	8.8
23	4	8.1	8.5	8.7
24	1	5.2	6.5	6.8
24	2	3.6	6.5	3.9
24	3	5.7	7	7.3
24	4	3.8	6.4	7.9
25	1	2.3	4	7.7
25	2	2.2	2.1	8.2
25	3	1.1	1.5	5.7
25	4	2	2	5.6
26	1	1.2	1.8	3.5
26	2	2	1.6	2.7
26	3	0.4	0.6	1.7
26	4	0.1	0	0.2
27	1	1.7	7.7	6.2
27	2	2.2	6	4.9
27	3	0.4	1.5	2.1
27	4	0	0.7	0.7
28	1	1.3	3.3	4.7
28	2	1	1.1	2.6
28	3	0	1.3	1.7
28	4	0	0.3	0.4
29	1	7.6	7.4	8.3
29	2	5.6	7.4	8.4
29	3	3.2	4.2	5.5
29	4	0	0	0
30	1	1.9	3.2	7.5
30	2	0.8	1.7	3
30	3	2.5	2.9	6.6
30	4	1.8	1.7	5.8
31	1	0	0	0.5
31	2	0.2	2.9	4.2
31	3	0	0.6	2.7
31	4
32	1	3.7	5.1	6.6
32	2	5.2	5.1	7.1
32	3	3.1	3.1	6.7
32	4	1.4	1.4	4.8
33	1	1.7	5.5	6.6
33	2	0.2	0.9	0.4
33	3	0.1	0.1	0.2
33	4	0.2	0.2	0.5
34	1	7.4	7.9	10
34	2	5.5	5.5	6.6
34	3	1.8	1.7	2
34	4	8	6	6
35	1	5.1	8.2	9.1
35	2	1.4	1.9	3.5
35	3	0.2	0.2	0.5
35	4	0	0	1
36	1	2.2	6.2	6.3
36	2
36	3
36	4
37	1	2.5	3.6	2.5
37	2	1.8	4.7	5.6
37	3	0.8	1.7	2.3
37	4	0.7	0.6	1.5
38	1	0.8	7.4	7.3
38	2	2	2.6	1.5
38	3	1.7	2.6	0.6
38	4	0	1	0.8
39	1	0.2	0.3	0.5
39	2	0	1.3	1.2
39	3	0	0	0.3
39	4	0	0	0.2
40	1	0.7	7.9	1.8
40	2
40	3	0	1.4	1
40	4
41	1	0.4	3.3	2.1
41	2	0	0	5.7
41	3	0.2	0.4	6.2
41	4	0	0	0
42	1	5.3	3.4	6.5
42	2	1.4	0.4	3.8
42	3	1.8	0.3	2.4
42	4	0	0	0.6
43	1	0	1	8
43	2
43	3	0.1	1.5	2.9
43	4	0	0	0.5
44	1	0	1.5	4.1
44	2	0.5	0.3	1.4
44	3	0	0	0.1
44	4	0	0	0
45	1	5.9	7.4	8.4
45	2	3.9	7.6	4.1
45	3	3.1	2.5	3.2
45	4	1.2	2.1	3.2
46	1	5.5	7.6	8
46	2	4.5	5.1	7.4
46	3	6.4	8.3	9.5
46	4
47	1	7.5	7.8	5.9
47	2	0.4	1.5	1.1
47	3	1.7	0	0
47	4	2.5	0	2.5
48	1	5.9	7	7.6
48	2	3.7	3.7	4.7
48	3	2.3	1.6	2.5
48	4	0.3	0	0.2
49	1	2.5	4.8	3.1
49	2	2.2	4.4	4.5
49	3	1.9	4.1	4.1
49	4	0	2	1.9
50	1	4.1	6.9	6.9
50	2	5.9	6.2	5
50	3	0.5	0.4	1.2
50	4	0	0.2	0.9
51	1	0.3	5.2	3.5
51	2	0.2	0.9	2.7
51	3	0.2	0.1	0.9
51	4	0	0	0
52	1	6.4	8.4	6.8
52	2	1.1	0.6	2.5
52	3	6.5	5.1	7.2
52	4	3.5	4.3	4.2
53	1	0.2	1.7	2.8
53	2	0.9	0.8	2
53	3	0.4	0.4	0.8
53	4	0.4	0.2	0.8
54	1	4.7	6.2	6.6
54	2	3.1	5.2	4.2
54	3	2.5	3	3.9
54	4	0.9	1	0.7
55	1	0.6	3.3	1.4
55	2	1.1	6.5	1.8
55	3	0.2	1.8	0.5
55	4	0.2	0.6	0.7
56	1	2.5	4.9	5
56	2
56	3
56	4
57	1	0.6	1.1	1.3
57	2	1.6	2.5	4.8
57	3	1.6	1.4	4.1
57	4	1.8	0.5	1.7
58	1	5	7.2	7.8
58	2	1.2	6	6.2
58	3	2.2	6.2	6.2
58	4
59	1	1	3.4	4.9
59	2	4	4.4	8
59	3
59	4
60	1	0.4	1.4	2.7
60	2	0.2	0.7	1
60	3	0.5	0	0.4
60	4	0	0	0.4
61	1	7.2	7.2	8
61	2	6.9	6.9	7.1
61	3	1.1	2.5	4.5
61	4	2.1	2.5	3.2
62	1	2.6	4.9	5.8
62	2	0	0.7	2.7
62	3	0.3	0.4	0.3
62	4	0	0	0.5
63	1	6.8	9.8	9.7
63	2	3.5	6.4	3
63	3	0.5	5.5	0.4
63	4	1.6	1.5	1.3
64	1	1	2.2	1.4
64	2	0	1.7	3.1
64	3	0.2	0.4	0.2
64	4
65	1	3.4	7.5	8.9
65	2	2.4	4.9	8.5
65	3	2.6	4.5	5.9
65	4
66	1	0	0.3	2.2
66	2	0	0	0
66	3	0	0	0.6
66	4	0	0	0
67	1	3.9	5.9	9.7
67	2	6.8	8.2	6.5
67	3	0.8	3.2	2
67	4	1	1.1	2.6
68	1	0.8	0.8	3.7
68	2	0	0.8	1
68	3	0	0	0.8
68	4	0	0	0.5
69	1	1.6	4.3	6
69	2	2.3	6	8.5
69	3	1.2	2.1	2.3
69	4	0.6	0.4	0.6
70	1	2.6	0.9	6.4
70	2	3.4	2.3	7.5
70	3	8	7	9.5
70	4	7.6	5.1	9.8
71	1	9.6	9.3	5.8
71	2	3.9	6.1	4.5
71	3	6.3	6.1	4.4
71	4	2.8	3.7	3.8
72	1	3.6	1.3	6.3
72	2	1.3	1.4	7
72	3	2.8	3.6	5
72	4	2.4	3.3	4.5
73	1	6.4	8.5	5.4
73	2	3.3	6.6	3.5
73	3	1.7	2.3	1.3
73	4	0.9	5.2	4.8
74	1	2.5	1.5	6.3
74	2	2.3	2.4	4.8
74	3
74	4
75	1	0.4	0.3	5.6
75	2	0.2	0.2	2
75	3	1.5	1	1.4
75	4	0	0.1	0.3
76	1	5	6.3	6.3
76	2	1.3	5.1	3.7
76	3
76	4
77	1	0.7	1.7	8.7
77	2	0.5	2.8	8
77	3	0.6	2.5	8.9
77	4	0.3	2.5	9.4
78	1	3.4	5	9.4
78	2	7	8.4	9.8
78	3	1.2	3.8	4.8
78	4	1	1	2.5
79	4
79	1	5.2	5.4	1.5
79	2	2.5	1.9	4.6
79	3
80	1	0.1	1.6	3.7
80	2	0	0.2	1.5
80	3	0.6	0.5	4.4
80	4	0.4	0.6	3.2
81	1	6.2	8.1	6
81	2	2.8	3.2	4.5
81	3	1.5	1.1	1.5
81	4	0.6	0.8	1.4
82	1	2.6	3.4	7.4
82	2	0.6	0.5	2.3
82	3	1.1	1.2	1.4
82	4	0	0	0
83	1	1.4	0.1	3.2
83	2	0	0	0
83	3	0	0	0
83	4	0	0	0.6
84	1	0	4.9	2.2
84	2	6.7	6.7	6.7
84	3	0.6	0.4	0.3
84	4
85	1	3.6	5.9	7.2
85	2	0.6	0	1.3
85	3	0.1	0.3	1.3
85	4	0.3	0.3	1.3
86	1	7.9	9.7	9.5
86	2	3	6.2	5.2
86	3	0.3	1.3	1.1
86	4	1.2	2.6	2.5
87	1	1.3	6.5	7.9
87	2	5.7	6	7.5
87	3	2.4	4.1	6.6
87	4	0.2	0.1	1.4
88	1	3.7	4	1.2
88	2	1	1.2	5.3
88	3	0	0	0
88	4	0.5	0.4	0.4
89	1	5.4	3.9	7.9
89	2	4	1.5	5.5
89	3	0.4	0.4	1.4
89	4	0.3	0.3	1.4
90	1	1.5	2.2	2.4
90	2	2.8	0.8	4.4
90	3
90	4
91	1	5.1	7.1	7.4
91	2	3.8	6.5	6.2
91	3	1.5	2.3	5.4
91	4	1.5	1.6	2.7
92	1	0	0.3	2.8
92	2	0.4	0.4	2.4
92	3	0.5	0.2	3.3
92	4	2	0.1	5
93	1	5	2.2	8
93	2	1.8	0	2.8
93	3	0.2	0	2
93	4	0	0	0
94	1	5.4	4.4	6.9
94	2	1	1.1	1.1
94	3	0	0.2	0.5
94	4	1.9	1.9	2.5
95	1	2.1	3.5	7.2
95	2	2.9	3.4	7.2
95	3	1.5	1.4	3.7
95	4	2.2	0.3	7.6
96	1	2	2.5	3.1
96	2	2.8	1.2	3.4
96	3	0.8	1.6	2.4
96	4	0	1.1	1.2
97	1	2.5	7.3	9.8
97	2	4.1	8.9	6.7
97	3	4.5	6.8	8.2
97	4	0	3.5	1.8
98	1	2.2	2.2	9
98	2	1.9	1.1	2.1
98	3	0	1	0
98	4	0	0	0
99	1	2.3	1.5	7.7
99	2	0.7	1	4
99	3	0.3	0.5	3.6
99	4	0.4	0.7	4.1
100	1	0.3	2.4	3.2
100	2	2.7	5.3	5.5
100	3	1.7	3.8	5.1
100	4	0.1	0.6	1.5
101	1	0.7	2.7	4
101	2	0.4	1.4	2.6
101	3	1.3	2.8	1.4
101	4	0.3	0.3	0.6
102	1	5.1	6.3	7.9
102	2	0	0.8	1.6
102	3	0	0.1	0.6
102	4	0	0	0.4
103	1	5	6.7	8.5
103	2	0.8	1	5.4
103	3	1.7	2.5	4.7
103	4	0.3	2.3	2.6
104	1	0.9	3	8.4
104	2	4.1	6.1	4.4
104	3	3.3	4	2
104	4	0.7	2.5	2.5
105	1	1.2	1.1	7.1
105	2	6.5	5.2	7.4
105	3	1.8	3.5	6
105	4	5	5.4	7.5
106	1	1.2	2.1	3.5
106	2	0.8	1.5	2
106	3	0	0.8	0.7
106	4	0	0	1
107	1	3.2	7.9	5.9
107	2	1	0.8	2.7
107	3	1.2	1.3	2.4
107	4
108	1	2.6	8.7	5.8
108	2	2.5	3.2	3.2
108	3	1.8	3.5	2.5
108	4
109	1	2	3.3	3.4
109	2	1.2	2.5	1.5
109	3
109	4
110	1	0.7	0.2	0.9
110	2	1.4	1.6	2.5
110	3	8.8	8.8	10
110	4	0.3	0.3	0.8
111	1	1.4	2.7	6.8
111	2	1	1	1.2
111	3	0.5	0.6	1.4
111	4	0.1	0.2	0.3
112	1	3.3	9.1	8.4
112	2	1.7	2.7	9
112	3	2.2	3.5	7.5
112	4
113	1	0.3	0.4	2.5
113	2	0.2	0.9	0.3
113	3	0.3	0.3	0.3
113	4	0.4	0.8	0.7
114	1	1.1	7.8	8
114	2	2.2	3.8	4.1
114	3	3.9	5.7	7.6
114	4	2.1	4.7	3.6
115	1	0.4	8.7	3.4
115	2
115	3	1.3	5	3.7
115	4	1.2	7.6	8.6
116	1	4.9	4.5	4.4
116	2	3.2	3.4	3.2
116	3	2	1.6	2
116	4	2.2	2.2	2.3
117	1	3	4	6.4
117	2	3.5	7.8	7.8
117	3	3.7	5.2	4.1
117	4	3.6	4.9	5.7
118	1	3.7	5.9	5.8
118	2	5.6	6.8	5.2
118	3	3.6	2.8	1.6
118	4	2.3	1	2.8
119	1	0	0	0
119	2	0	0	0
119	3	0	0	0
119	4	0	0	0
120	1	0.4	0.3	5.9
120	2	0	1.6	4.4
120	3	0	0.6	3.2
120	4	0	1.1	4.4
121	1	2.5	3.4	4.7
121	2	7.2	7.5	7.4
121	3	4.9	6.3	6.2
121	4	2.7	3.8	1.6
122	1	0	0.6	2.8
122	2	0.2	0.4	3.6
122	3	0	0.1	0.8
122	4	2	3	4
123	1	1.5	1.4	7
123	2	1.7	1.5	2.7
123	3	0	0	0.6
123	4	0	0	0
124	1	5.6	7.1	6.2
124	2	6	8.1	6
124	3	5.9	6	6
124	4
125	1	0.4	2	2.2
125	2	0.4	0.9	1.7
125	3	0.2	0.2	0.2
125	4	0.2	0.3	0.5
126	1	4	6	8
126	2	8.1	6.2	6.5
126	3
126	4
127	1	3	1.6	3.7
127	2	8.1	8.6	8.8
127	3	7.8	7.3	7.6
127	4	1.2	1.1	2.2

## Sheet: Table 3_ROM
ID	Interval	ROM_ABD	ROM_FF	ROM_ER0	ROM_ER90	ROM_IR90
1	1	55	109	10	0	0
1	2	74	142	12	0	0
1	3	109	144	20	21	25
1	4	170	170	20	50	32
2	1	160	152	63	67	45
2	2	165	151	69	60	55
2	3	146	147	72	60	37
2	4
3	1	121	131	50	58	10
3	2	123	134	58	66	15
3	3
3	4
4	1	176	163	52	80	42
4	2
4	3
4	4	176	165	75	90	42
5	1	120	153	66	81	24
5	2	132	154	74	106	18
5	3	127	152	70	101	22
5	4	132	156	78	92	31
6	1	145	149	52	73	57
6	2	150	150	47	77	56
6	3
6	4
7	1	81	122	57	45	24
7	2	72	119	61
7	3	126	157	75	82	33
7	4	131	155	83	80	35
8	1	169	164	84	108	33
8	2	170	162	80	104	37
8	3	173	169	86	110	40
8	4	172	161	93	108	36
9	1	75	156	65	0	0
9	2	139	154	39	50	60
9	3	128	155	47	58	50
9	4	120	155	45	65	60
10	1	150	130	35	75	65
10	2	151	142	20	60	41
10	3	120	135	40	70	45
10	4
11	1	81	102	31
11	2
11	3
11	4
12	1	155	160	28	57	43
12	2	150	157	48	30	40
12	3	178	160	40	70	45
12	4	180	169	30	60	50
13	1	160	145	10	60	50
13	2	158	145	33	60	37
13	3	160	155	40	76	42
13	4	175	163	60	75	70
14	1	110	157	32	49	32
14	2	120	155	34	52	46
14	3	60	135	38	0	0
14	4	105	150	23	31	43
15	1	137	148	28	45	27
15	2	125	152	40	52	52
15	3	90	153	55	55	46
15	4	125	150	49	45	50
16	1	180	169	65	88	35
16	2	165	165	81	85	35
16	3	135	164	74	70	61
16	4	176	165	77	80	55
17	1	160	157	28	80	35
17	2	142	169	20	60	45
17	3	137	161	30	63	42
17	4	165	172	30	69	40
18	1	100	162	68	45	48
18	2	90	150	41	51	31
18	3	147	147	62	65	38
18	4	178	180	80	70	50
19	1	130	149	50	77	31
19	2	166	157	60	90	36
19	3
19	4
20	1	119	20	68	82	22
20	2	116	152	44	78	36
20	3
20	4
21	1	145	159	41	56	44
21	2	157	164	32	71	35
21	3	175	165	65	85	40
21	4	180	170	54	90	54
22	1	25	0	20
22	2	50	0	37
22	3
22	4
23	1	140	170	35	40	40
23	2	120	143	15	20	50
23	3	140	150	17	40	35
23	4	120	150	16	30	20
24	1	80	140	17	41	26
24	2	133	155	30	42	30
24	3	57	147	32	70	50
24	4	95	140	34	60	55
25	1	153	160	42	70	35
25	2	160	164	63	70	43
25	3	175	165	56	89	38
25	4	175	170	60	75	38
26	1	120	140	60	50	40
26	2	163	153	50	53	34
26	3	154	160	65	62	31
26	4	170	150	76	78	40
27	1	85	138	68	61	38
27	2	156	142	62	62	20
27	3	165	156	61	75	27
27	4	152	163	71	71	31
28	1	177	180	40	70	50
28	2	115	165	45	80	45
28	3	180	170	50	78	40
28	4	180	170	50	90	50
29	1	120	133	70	95	32
29	2	90	143	75	48	72
29	3	137	147	83	106	30
29	4	137	137	84	75	26
30	1	150	170	43	75	28
30	2	150	163	32	84	40
30	3	154	160	37	65	42
30	4	155	148	57	90	23
31	1	174	175	35	75	51
31	2	180	165	41	90	45
31	3	180	170	40	90	40
31	4
32	1	110	142	67	70	48
32	2	160	160	80	70	54
32	3	135	165	90	90	50
32	4	179	180	82	90	64
33	1	160	158	55	75	42
33	2	174	160	40	80	48
33	3	170	160	60	80	52
33	4	165	160	56	66	47
34	1	130	145	50	43	34
34	2	147	150	83	66	30
34	3	140	155	80	75	26
34	4
35	1	70	100	10	0	0
35	2	85	135	30	0	0
35	3	80	128	15	0	0
35	4	116	139	20	20	36
36	1	120	140	8	14	32
36	2
36	3
36	4
37	1	62	26	62
37	2	81	50	70	67	46
37	3	78	142	70	51	33
37	4	135	155	67	45	15
38	1	87	120	50	39	42
38	2	88	134	47	41	40
38	3	113	128	55	50	49
38	4	94	139	58	49	35
39	1	163	164	59	79	33
39	2	194	156	78	83	37
39	3	158	156	61	89	42
39	4	170	164	72	90	37
40	1	179	162	88	86	39
40	2
40	3	169	163	90	69	40
40	4
41	1	175	160	25	35	54
41	2	178	170	29	75	35
41	3	176	168	25	70	44
41	4	170	155	17	64	60
42	1	150	149	70	65	60
42	2	130	150	54	78	41
42	3	128	158	62	66	58
42	4	125	140	80	75	58
43	1	175	155	35	80	75
43	2
43	3	168	150	50	72	50
43	4	174	160	55	83	69
44	1	121	131	52	75	29
44	2	140	145	78	96	47
44	3	150	151	80	92	49
44	4	162	166	80	100	45
45	1	49	17	55	0	0
45	2	100	135	40	65	45
45	3	90	143	50	60	25
45	4	124	140	75	50	60
46	1	60	130	49	0	0
46	2	40	130	51	0	0
46	3	45	40	42	0	0
46	4
47	1	164	160	70	86	40
47	2	180	162	81	89	56
47	3	179	156	80	91	55
47	4	181	172	62	111	35
48	1	120	132	40	88	60
48	2	120	150	64	85	49
48	3	150	160	76	80	58
48	4	160	160	80	82	57
49	1	48	155	72
49	2	52	150	70	35	36
49	3	90	165	69	106	24
49	4	158	173	80	86	30
50	1	95	125	68	45	21
50	2	72	120	30	0	0
50	3	125	140	55	42	32
50	4	130	160	60	72	39
51	1	180	176	55	75	40
51	2	180	170	69	82	33
51	3	180	180	70	85	38
51	4	172	175	65	85	45
52	1	44	116	62	0	0
52	2	109	140	75	50	36
52	3	65	132	38	0	0
52	4	172	150	45	60	32
53	1	170	169	70	85	30
53	2	164	169	85	80	35
53	3	165	170	80	87	27
53	4	160	170	66	60	28
54	1	170	160	65	75	35
54	2	173	165	70	83	40
54	3	149	171	73	80	40
54	4	178	175	54	81	60
55	1	110	155	31	40	45
55	2	164	166	40	71	35
55	3	165	160	56	68	43
55	4	150	168	30	60	40
56	1	74	114	25
56	2
56	3
56	4
57	1	179	156	51	80	24
57	2	140	145	57	98	39
57	3	185	170	55	105	34
57	4	177	184	64	93	38
58	1	174	155	73	84	40
58	2	127	170	62	78	43
58	3	115	170	81	82	46
58	4
59	1	136	155	42	77	25
59	2	114	159	47	81	30
59	3
59	4
60	1	119	166	87	92	36
60	2	155	172	84	106	50
60	3	124	166	85	110	56
60	4	182	172	83	104	38
61	1	164	163	72	92	38
61	2	139	148	69	86	56
61	3	144	170	70	96	40
61	4	159	158	77	101	52
62	1	79	153	55	0	0
62	2	135	145	60	61	35
62	3	120	150	68	64	32
62	4	130	150	61	72	50
63	1	86	105	51	60	47
63	2	76	112	34
63	3	98	146	56	50	36
63	4	135	152	66	72	42
64	1	157	158	20	69	37
64	2	160	170	37	55	55
64	3	165	168	24	55	44
64	4
65	1	142	171	65	76	48
65	2	125	155	22	45	39
65	3	135	140	25	36	19
65	4
66	1	174	173	64	85	27
66	2	192	183	54	92	48
66	3	197	178	72	81	46
66	4	193	180	62	87	44
67	1	41	111	10	0	0
67	2	38	90	11	0	0
67	3	35	120	13	0	0
67	4	52	109	16	0	0
68	1	144	163	73	102	51
68	2	127	148	71	90	50
68	3	165	160	82	106	53
68	4	190	176	83	91	61
69	1	138	128	30	50	22
69	2	136	140	42	35	31
69	3	180	160	43	30	26
69	4	158	150	48	55	70
70	1	70	136	42	0	0
70	2	120	140	31	67	43
70	3	118	85	35	25	30
70	4	53	90	36	0	0
71	1	75	146	58	60	40
71	2	98	128	50	48	35
71	3	90	136	44	49	35
71	4	98	140	51	42	43
72	1	140	166	50	61	41
72	2	134	165	44	67	48
72	3	154	173	36	93	31
72	4	153	174	42	78	44
73	1	92	145	60	60	40
73	2	114	165	79	107	33
73	3	100	162	78	97	48
73	4	79	163	63	90
74	1	48	115	27
74	2	55	110	43
74	3
74	4
75	1	161	171	79	93	38
75	2	174	178	76	104	27
75	3	166	179	78	108	35
75	4	179	184	75	104	30
76	1	40	117	19	0	0
76	2	118	140	39	40	61
76	3
76	4
77	1	80	150	28	0	0
77	2	90	155	55	40	0
77	3	168	170	56	73	10
77	4	133	150	62	75	10
78	1	40	103	9	0	0
78	2	73	110	20	0	0
78	3	48	114	10	0	0
78	4	135	135	22	50	23
79	1	132	166	67	78	18
79	2	163	173	78	107	13
79	3
79	4
80	1	175	155	20	75	73
80	2	178	160	20	84	67
80	3	180	175	22	86	66
80	4	185	169	61	84	80
81	1	100	150	18	0	0
81	2	170	170	45	85	65
81	3	161	167	60	54	77
81	4	150	160	65	70	80
82	1	149	158	58	77	44
82	2	155	173	73	80	35
82	3	152	171	69	75	22
82	4	160	170	65	73	47
83	1	171	173	65	90	75
83	2	180	180	68	90	60
83	3	180	165	70	90	63
83	4	180	180	60	82	77
84	1	134	158	59	72	61
84	2	134	175	46	80	44
84	3	167	172	64	88	47
84	4
85	1	61	145	51
85	2	154	164	71	80	45
85	3	158	169	68	88	42
85	4	157	170	77	89	53
86	1	53	103	0
86	2	43	109	0
86	3	77	113	0	24	10
86	4	84	125	10	35	10
87	1	82	128	84	89	45
87	2	81	139	62	77	30
87	3	138	168	80	102	42
87	4	164	160	74	107	44
88	1	118	157	32	59	46
88	2	121	160	38	75	40
88	3	125	165	55	78	31
88	4	121	164	52	75	39
89	1	77	152	75	78	40
89	2	114	157	84	69	50
89	3	134	168	68	100	48
89	4	149	167	86	98	46
90	1	176	158	30	70	65
90	2	176	171	48	78	66
90	3
90	4
91	1	64	141	58	0	0
91	2	75	141	54	0	0
91	3	158	150	63	25	22
91	4	85	131	50	39	47
92	1	170	89	52	90	32
92	2	159	130	50	82	74
92	3	134	150	50	72	80
92	4	165	150	52	50	35
93	1	90	140	48	50	0
93	2	95	125	80	75	78
93	3	140	152	75	87	68
93	4	120	152	80	70	65
94	1	140	164	70	50	35
94	2	120	140	55	80	30
94	3	171	167	56	78	65
94	4	150	168	70	70	45
95	1	124	168	55	65	35
95	2	162	169	80	77	40
95	3	177	169	80	80	40
95	4	189	169	80	82	32
96	1	95	135	56	64	42
96	2	125	154	65	72	48
96	3	106	136	51	59	48
96	4	114	144	56	81	36
97	1	52	10	30	0	0
97	2	40	111	8	0	0
97	3	60	103	33
97	4	100	140	20	19	16
98	1	130	164	40	25	40
98	2	118	160	54	75	72
98	3	155	160	35	75	53
98	4	130	160	60	59	58
99	1	125	136	72	98	53
99	2	118	157	80	100	46
99	3	135	135	84	102	48
99	4	150	161	82	96	58
100	1	118	157	70	67	50
100	2	89	152	50	26	42
100	3	85	144	35	15	41
100	4	87	150	42	44	47
101	1	80	140	25	23	30
101	2	150	153	50	40	35
101	3	111	155	50	36	30
101	4	173	160	42	45	30
102	1	77	158	50	54	32
102	2	98	161	72	45	50
102	3	167	168	70	67	49
102	4	200	165	75	92	52
103	1	127	118	78	81	37
103	2	145	140	55	67	50
103	3	140	140	55	78	50
103	4	150	140	45	58	65
104	1	125	170	67	83	50
104	2	152	178	92	90	82
104	3	168	168	65	90	55
104	4	137	160	84	92	90
105	1	163	160	51	70	64
105	2	160	175	35	70	62
105	3	173	170	44	57	60
105	4	70	130	0	0	0
106	1	128	179	75	99	32
106	2	148	165	86	95	37
106	3	144	170	85	103	29
106	4	158	164	77	99	25
107	1	67	108	20
107	2
107	3	91	127	51	30	36
107	4
108	1	35	109	10	0	0
108	2	91	120	21	0	0
108	3	120	135	30	30	10
108	4
109	1	115	142	40	60	40
109	2	130	150	30	40	38
109	3
109	4
110	1	135	169	70	70	52
110	2	180	162	65	65	52
110	3	160	150	65	90	20
110	4	180	172	80	76	60
111	1	130	160	40	68	48
111	2	130	160	55	72	33
111	3	130	170	70	70	60
111	4	130	165	65	60	52
112	1	180	170	75	90	25
112	2	175	160	45	90	25
112	3	178	178	42	85	38
112	4
113	1	141	153	75	80	49
113	2	184	158	66	74	57
113	3	159	158	67	79	48
113	4	152	160	76	76	54
114	1	132	164	90	88	25
114	2	126	140	66	84	35
114	3	126	149	77	87	39
114	4	129	147	70	77	40
115	1	138	161	71	26	46
115	2
115	3	153	161	60	24	31
115	4	139	159	67	81	44
116	1	72	152	50	43	48
116	2	68	150	40
116	3	82	135	43	21	28
116	4
117	1	113	168	57	94	42
117	2	128	164	62	48	44
117	3	141	169	77	112	42
117	4	174	174	83	119	38
118	1	98	165	56	70	48
118	2	100	157	62	77	53
118	3	178	171	76	90	38
118	4	190	169	69	96	49
119	1	130	160	19	20	24
119	2	143	165	19	70	55
119	3	130	162	34	60	30
119	4	174	165	42	80	30
120	1	180	172	52	70	30
120	2	130	165	50	55	50
120	3	150	154	55	70	55
120	4	150	170	56	60	46
121	1	180	155	80	90	62
121	2	180	156	70	80	61
121	3	178	160	70	90	70
121	4	176	163	85	78	67
122	1	135	180	57	70	62
122	2	180	162	57	78	65
122	3	178	173	65	72	68
122	4
123	1	88	138	53	62	42
123	2	112	150	60	74	43
123	3	152	147	43	78	41
123	4	120	150	48	75	62
124	1	117	165	56	83	29
124	2	135	162	60	64	70
124	3	142	170	67	84	33
124	4
125	1	130	150	27	30	40
125	2	134	164	25	30	38
125	3
125	4
126	1	100	167	72	92	53
126	2	69	169	80
126	3
126	4
127	1	125	157	66	77	34
127	2	154	160	30	64	51
127	3	146	158	22	81	55
127	4	145	160	62	86	30

## Sheet: Table 4_Strength
ID	Interval	Strength_FF	Strength_ABD	Strength_ER0	Strength_ER90	Strength_IR90
1	1	14	13	13	0	0
1	2	16	16	12	0	0
1	3	20	19	14	8	13
1	4	27	20	18	8	17
2	1	13	15	10	18	19
2	2	17	15	20	17	18
2	3	20	25	16	19	20
2	4
3	1	27.8	40.2	37.1	27.4	23.8
3	2	25	39	39.7	38.5	42.3
3	3
3	4
4	1	21	22	25	19	31
4	2
4	3
4	4	27	25	29	29	28
5	1	34.6	32.8	38.6	19.2	22.1
5	2	27.7	24.6	34.2	24.9	19.2
5	3	31.2	36.2	40.9	31.1	23.4
5	4	27.8	35	36.3	19.4	24
6	1	4	6	5	4	4
6	2	10	10	9	7	6
6	3
6	4
7	1	17.7	28.4	30.5	27.2	18
7	2	23.8	25	25.3
7	3	24.5	28.2	27.9	28.8	35.7
7	4	32.3	35.7	32.4	33.7	27.2
8	1	13.4	11.6	19.9	18	12.5
8	2	21.1	28.5	24.4	20.9	17.1
8	3	18.8	25.7	24.7	16.2	16.5
8	4	18.9	22.6	25.4	25.1	18.7
9	1	26	32	30	0	0
9	2	25	23	23	18	26
9	3	37	31	27	20	27
9	4	33	28	26	21	31
10	1	18	22	25	22	28
10	2	21	27	26	28	35
10	3	22	28	32	35	32
10	4
11	1	8.2	6.5	8.3
11	2
11	3
11	4
12	1	32	31	26	32	34
12	2	34	27	23	22	20
12	3	32	35	30	27	34
12	4	31	31	22	21	24
13	1	33	26	16	16	15
13	2	35	28	33	14	14
13	3	36	29	27	18	19
13	4	32	30	25	32	31
14	1	12	14	10	6	9
14	2	16	14	14	8	11
14	3	14	8	9	0	0
14	4	20	14	10	6	10
15	1	26	20	34	18	30
15	2	23	20	30	25	38
15	3	22	19	27	9	27
15	4	20	20	17	14	23
16	1	17	14	14	11	15
16	2	24	21	15	13	13
16	3	23	20	15	16	15
16	4	22	20	14	11	12
17	1	21	27	22	14	12
17	2	23	16	14	14	13
17	3	7	14	12	14	12
17	4	16	20	13	13	11
18	1	16	16	16	15	14
18	2	16	16	15	10	10
18	3	21	17	17	15	14
18	4	21	21	19	18	15
19	1	19.6	23	19.3	39.8	11.7
19	2	31.4	38.2	32.3	28.5	45.6
19	3
19	4
20	1	14.7	19.1	10.4	9.6	9.7
20	2	11	17.1	7	8.7	12.8
20	3
20	4
21	1	43	24	27	16	19
21	2	31	26	25	23	23
21	3	29	24	25	28	25
21	4	36	28	24	24	23
22	1	4.2	10.9	2.3
22	2
22	3
22	4
23	1	12	7	4	14	10
23	2	7	16	10	7	7
23	3	10	9	5	7	9
23	4	18	8	8	12	3
24	1	8	17	16	8	11
24	2	13	17	15	11	15
24	3	11	15	16	15	15
24	4	10	15	14	16	17
25	1	20	22	13	8	16
25	2	15	20	15	10	15
25	3	25	22	17	9	16
25	4	29	22	20	11	19
26	1	16	14	16	11	11
26	2	22	17	18	12	13
26	3	27	25	23	20	13
26	4	35	33	20	25	21
27	1	20.6	25.7	22.4	19.1	30.7
27	2	26.3	16.8	22.7	19.9	30.3
27	3	26.5	26	20.1	21	42.1
27	4	35	34	36	32	44
28	1	17	17	12	12	10
28	2	17	19	16	14	12
28	3	15	14	15	12	12
28	4	23	21	16	18	17
29	1	15.3	15.7	24.9	14.5	18.8
29	2	12.2	18.9	15.8	9.1	13.9
29	3	13.9	18.1	26.9	14.2	22.2
29	4	30	22	22	25	20
30	1	34	35	29	28	22
30	2	35	32	27	33	23
30	3	32	36	31	33	29
30	4	42	37	32	40	33
31	1	32	33	22	17	23
31	2	38	31	23	22	19
31	3	41	30	23	20	25
31	4
32	1	7	9	7	4	6
32	2	9	12	10	11	10
32	3	15	12	11	11	12
32	4	13	14	14	10	12
33	1	54	40	33	30	41
33	2	42	34	32	31	42
33	3	34	39	38	43	45
33	4	37	31	33	42	43
34	1	4	8	11	8	6
34	2	11	10	12	8	6
34	3	8	8	14	8	7
34	4
35	1	10	12	9	0	0
35	2	14	12	15	0	0
35	3	14	10	10	0	0
35	4	18	13	15	17	17
36	1	25	25	12	7	14
36	2
36	3
36	4
37	1	11.5	23.5	3.3
37	2	17.2	14.7	5.8	5.1	26.7
37	3	23	23	7	6	36
37	4	34	27	10	14	35
38	1	11.8	16.8	9.2	7.2	8.7
38	2	12.1	12	11.4	6.5	13.2
38	3	16	10.9	9.8	8	16
38	4	19	15	10	11	18
39	1	27.6	38.8	37.1	40.1	33.5
39	2	29.7	45.6	37.3	33.5	41.6
39	3	32.9	45.8	46.3	38.6	47.7
39	4	31	54	43	37	37
40	1	18.1	21.1	13.6	9	13
40	2
40	3	35	29	27	30	20
40	4
41	1	25	20	13	14	19
41	2	23	21	18	12	18
41	3	29	24	24	16	20
41	4	24	15	14	12	17
42	1	21	17	20	15	18
42	2	15	15	13	13	16
42	3	19	16	13	12	14
42	4	25	19	16	19	13
43	1	27	24	27	21	23
43	2
43	3	34	27	30	26	25
43	4	37	32	34	37	36
44	1	27.3	39.4	26.6	28	28.1
44	2	24.8	29.3	38.6	36.4	40.6
44	3	39	47	33	36	33
44	4	29	42	39	44	41
45	1	6	7	7	0	0
45	2	6	0	6	0	7
45	3	7	7	8	4	4
45	4	7	6	8	5	4
46	1	9	8	7	0	0
46	2	0	0	0	0	0
46	3	4	5	11	0	0
46	4
47	1	21.8	32.3	27.4	30.2	30.7
47	2	16.5	23.6	23.1	32.8	45.2
47	3	18	35	32	37	31
47	4	22	33	37	34	34
48	1	11	14	19	12	13
48	2	16	14	20	23	21
48	3	25	16	20	19	25
48	4	21	15	20	22	25
49	1	23.7	27	22.2
49	2	25.1	24.8	20.7	9.7	12.2
49	3	34	26	19	23	17
49	4	32	42	41	32	36
50	1	13	13	9	8	9
50	2	13	12	10	0	0
50	3	14	10	14	14	19
50	4	20	15	16	14	13
51	1	23	14	17	14	20
51	2	31	14	16	17	29
51	3	34	19	16	17	28
51	4	34	15	21	19	28
52	1	0	0	0	0	0
52	2	9	10	14	10	16
52	3	6	9	6	0	0
52	4	18	13	16	11	13
53	1	30	30	18	21	24
53	2	35	36	23	26	28
53	3	41	30	25	21	26
53	4	41	37	25	25	27
54	1	21	10	12	5	21
54	2	44	18	18	13	20
54	3	36	15	18	14	24
54	4	36	25	22	17	31
55	1	24	18	19	17	16
55	2	23	23	20	19	19
55	3	26	21	20	13	18
55	4	35	31	24	16	22
56	1	15	28	16
56	2
56	3
56	4
57	1	18	29	22	22	17
57	2	28	20	17	15	17
57	3	22	19	21	23	20
57	4	20	19	19	17	17
58	1	40	49	15	13	41
58	2	48	38	27	36	42
58	3	32	39	29	34	39
58	4
59	1	31	20	13	12	35
59	2	35	14	10	11	32
59	3
59	4
60	1	13	10	16	15	3
60	2	17	23	20	23	5
60	3	19	20	23	23	7
60	4	32	22	20	26	10
61	1	20	16	21	22	19
61	2	15	16	16	15	14
61	3	23	18	19	25	27
61	4	20	26	23	21	22
62	1	7	6	10	0	0
62	2	9	10	13	10	15
62	3	12	8	15	7	16
62	4	18	10	15	13	13
63	1	29	31	30	23	18
63	2	17	17	16	15	11
63	3	18	24	19	20	18
63	4	32	40	38	31	36
64	1	36	32	31	25	16
64	2	33	29	34	32	25
64	3	36	29	32	29	25
64	4
65	1	17	12	12	7	11
65	2	18	11	11	7	4
65	3	19	11	11	9	10
65	4
66	1	32	40	31	29	37
66	2	35	48	33	35	45
66	3	31	43	34	27	36
66	4	34	38	38	52	44
67	1	6	6	7	0	0
67	2	5	5	6	0	0
67	3	0	0	7	0	0
67	4	8	6	8	0	0
68	1	19	17	18	18	15
68	2	11	18	24	20	20
68	3	16	22	26	22	24
68	4	18	23	24	19	22
69	1	3	3	4	0	7
69	2	6	5	4	0	10
69	3	7	5	11	0	11
69	4	10	9	12	6	12
70	1	22	18	20	0	0
70	2	31	25	23	18	24
70	3	17	14	16	8	13
70	4	21	19	13	0	0
71	1	18	16	6	6	10
71	2	12	10	8	7	12
71	3	15	10	9	7	12
71	4	13	12	10	8	10
72	1	28	43	21	20	23
72	2	41	30	19	18	32
72	3	31	32	29	28	21
72	4	19	46	36	28	25
73	1	16	15	18	11	28
73	2	18	19	17	18	27
73	3	22	26	20	19	33
73	4	16	21	11	15	28
74	1	12	13	10
74	2	9	11	6
74	3
74	4
75	1	32	38	35	32	34
75	2	27	43	38	35	41
75	3	39	50	32	39	37
75	4	35	32	36	35	34
76	1	8	5	7	0	0
76	2	17	16	17	10	18
76	3
76	4
77	1	17	9	10	0	0
77	2	25	11	15	16	0
77	3	37	11	20	15	19
77	4	29	10	24	16	23
78	1	12	10	9	0	0
78	2	11	11	12	0	0
78	3	15	8	9	0	0
78	4	14	13	12	8	12
79	1	36	44	40	38	34
79	2	24	36	30	32	25
79	3
79	4
80	1	34	26	22	23	24
80	2	33	32	25	25	25
80	3	32	29	26	27	27
80	4	19	31	23	22	30
81	1	12	7	8	0	0
81	2	15	11	11	9	13
81	3	12	8	9	10	15
81	4	24	16	15	13	18
82	1	42	42	38	38	42
82	2	47	49	36	53	44
82	3	39	38	42	52	44
82	4	40	41	39	45	52
83	1	16	17	15	12	14
83	2	28	23	15	16	15
83	3	27	22	16	17	18
83	4	32	31	16	21	19
84	1	25	26	10	15	37
84	2	22	33	12	25	31
84	3	29	38	31	28	33
84	4
85	1	21	43	35	19	31
85	2	40	41	35	42	39
85	3	39	42	43	40	37
85	4	30	37	40	40	34
86	1	11	6	9
86	2	5	13	7
86	3	11	14	12	14	11
86	4	17	23	12	14	14
87	1	22	14	12	13	11
87	2	10	12	8	8	7
87	3	12	13	16	10	8
87	4	20	22	29	22	13
88	1	54	55	32	41	45
88	2	32	49	26	39	40
88	3	40	34	24	34	50
88	4	44	25	35	56	51
89	1	16	10	8	13	11
89	2	13	23	13	4	15
89	3	20	28	24	23	16
89	4	16	23	15	20	23
90	1	32	38	22	16	22
90	2	39	33	16	21	28
90	3
90	4
91	1	5	5	7	0	0
91	2	10	7	6	0	0
91	3	27	16	18	6	22
91	4	25	15	12	8	22
92	1	28	23	18	13	14
92	2	36	24	26	23	12
92	3	42	26	27	21	19
92	4	34	19	20	27	26
93	1	9	5	4	7	12
93	2	10	15	0	0	0
93	3	20	17	10	11	16
93	4	20	21	19	21	25
94	1	19	11	17	8	17
94	2	25	17	18	17	19
94	3	28	27	19	16	23
94	4	39	26	26	23	30
95	1	27	36	14	14	26
95	2	27	39	14	23	27
95	3	32	36	19	21	29
95	4	37	38	33	35	32
96	1	22	32	28	23	26
96	2	20	32	23	21	19
96	3	18	31	29	26	28
96	4	27	37	29	21	25
97	1	0	2	0	0	0
97	2	5	3	7	0	0
97	3	6	8	11
97	4	8	7	7	0	7
98	1	9	13	12	6	13
98	2	25	22	24	23	28
98	3	33	25	26	36	31
98	4	27	29	32	30	33
99	1	35	42	40	39	19
99	2	22	32	31	31	22
99	3	42	42	45	44	39
99	4	59	64	50	62	59
100	1	22	29	23	27	23
100	2	16	24	21	14	12
100	3	18	31	16	11	12
100	4	18	20	12	19	16
101	1	33	34	23	18	22
101	2	41	34	26	27	27
101	3	29	29	25	21	30
101	4	31	40	36	35	34
102	1	19	18	18	26	7
102	2	18	22	16	20	16
102	3	30	44	22	27	27
102	4	30	26	19	27	23
103	1	8	14	10	4	11
103	2	14	15	14	4	7
103	3	14	8	10	3	10
103	4	17	18	15	8	14
104	1	16	17	18	14	14
104	2	28	17	19	18	15
104	3	35	32	26	21	21
104	4	24	21	29	20	18
105	1	20	18	20	13	14
105	2	15	14	18	8	10
105	3	15	12	15	8	9
105	4	15	13	12	0	0
106	1	31	34	39	38	40
106	2	31	39	40	46	48
106	3	29	32	40	51	45
106	4	37	40	39	43	44
107	1	8	16	13
107	2
107	3	19	16	10	13	9
107	4
108	1	14	10	13	0	0
108	2	25	16	14	0	0
108	3	35	26	21	26	30
108	4
109	1	40	39	34	30	33
109	2	51	51	42	42	44
109	3
109	4
110	1	10	6	10	4	9
110	2	12	11	17	11	12
110	3	6	9	8	4	8
110	4	18	15	18	15	16
111	1	12	7	18	6	8
111	2	18	13	12	7	10
111	3	21	11	13	10	13
111	4	24	14	14	9	13
112	1	25	11	12	7	7
112	2	38	15	22	12	14
112	3	45	24	23	16	17
112	4
113	1	19	22	21	11	22
113	2	19	20	21	17	17
113	3	16	15	14	9	18
113	4	25	22	21	12	20
114	1	38	41	24	21	43
114	2	33	29	34	32	47
114	3	40	55	44	44	47
114	4	39	48	41	39	51
115	1	35	25	10	12	41
115	2
115	3	26	37	13	12	45
115	4	26	33	13	16	32
116	1	18	24	19	15	23
116	2	19	31	19	11	15
116	3	30	24	21	6	18
116	4
117	1	30	31	21	23	33
117	2	33	29	16	18	26
117	3	33	35	23	22	33
117	4	27	27	23	26	32
118	1	19	26	22	27	20
118	2	23	20	21	21	14
118	3	24	25	23	27	20
118	4	22	25	24	30	18
119	1	24	30	26	14	20
119	2	44	44	34	23	42
119	3	46	35	33	21	33
119	4	45	34	33	19	38
120	1	23	24	11	12	21
120	2	21	22	11	10	21
120	3	22	21	12	9	19
120	4	25	17	8	9	15
121	1	11	18	17	10	13
121	2	11	15	19	9	13
121	3	9	13	13	7	10
121	4	18	15	14	8	13
122	1	41	42	33	31	35
122	2	39	30	34	25	32
122	3	54	46	43	50	33
122	4
123	1	50	32	36	27	34
123	2	34	30	32	20	23
123	3	39	45	36	24	31
123	4	33	35	41	31	33
124	1	23	37	12	11	24
124	2	29	26	21	22	34
124	3	27	34	20	22	37
124	4
125	1	26	25	22	16	17
125	2	27	25	24	18	20
125	3
125	4
126	1	10	11	4	3	17
126	2	8	13	5
126	3
126	4
127	1	37	41	37	31	32
127	2	30	21	9	7	23
127	3	31	31	31	28	32
127	4	28	41	39	29	31

## Sheet: Table 5 WORC
ID	Interval	WORC_Score
1	1	26.1905
1	2	23.8095
1	3	20.7619
1	4	33.2857
2	1	14.2381
2	2	23.0952
2	3	16.1429
2	4
3	1	48.9048
3	2	49.619
3	3
3	4
4	1	49.8571
4	2
4	3
4	4	52.1429
5	1	55.7143
5	2	38.5714
5	3	65.881
5	4	51.1429
6	1	28.4286
6	2	12.7619
6	3
6	4
7	1	76.381
7	2	72.3095
7	3	81.8571
7	4	95.2143
8	1	46.2619
8	2	76.6905
8	3	86.8333
8	4	96.7143
9	1	58.7143
9	2	75.0952
9	3	99
9	4	99.8095
10	1	30.7619
10	2	38.1905
10	3	27.619
10	4
11	1	31.6667
11	2
11	3
11	4
12	1	94.1429
12	2	85.619
12	3	95.2381
12	4	96.5714
13	1	42.9048
13	2	74.2381
13	3	64.7619
13	4	76.1905
14	1	32.3333
14	2	28.2857
14	3	16.6667
14	4	47.3333
15	1	54.3333
15	2	44.9048
15	3	58.1429
15	4	67.7619
16	1	46.8571
16	2	64
16	3	71.6667
16	4	66.619
17	1	53.2857
17	2	42
17	3	58.2381
17	4	38.1905
18	1	68.619
18	2	77.7143
18	3	93.0952
18	4	98.0476
19	1	79.0952
19	2	82.3095
19	3
19	4
20	1	10.9048
20	2	11.5714
20	3
20	4
21	1	75.8095
21	2	81.381
21	3	99.4286
21	4	98.4286
22	1	19.619
22	2	21.2857
22	3
22	4
23	1	16
23	2	14.1905
23	3	8.28571
23	4	5.38095
24	1	39.8571
24	2	56.0952
24	3	34.7619
24	4	46.1905
25	1	24.9048
25	2	34.2381
25	3	42
25	4	56.4762
26	1	52.8571
26	2	82.8571
26	3	76.8095
26	4	97.5238
27	1	40.6667
27	2	51.9286
27	3	65.9048
27	4	89.2857
28	1	72.8095
28	2	78.0952
28	3	83.2381
28	4	98.6667
29	1	29.3571
29	2	36.4286
29	3	41.0952
29	4	90.7619
30	1	64.619
30	2	59.7619
30	3	60.9524
30	4	54.5238
31	1	66.9524
31	2	79.1429
31	3	86.0952
31	4
32	1	29.1429
32	2	32.2857
32	3	41.9048
32	4	58.9048
33	1	90.7619
33	2	97.0476
33	3	96.8571
33	4	96.3333
34	1	29
34	2	33
34	3	59.0476
34	4	33.3333
35	1	46.381
35	2	56.1905
35	3	75.8571
35	4	87.5714
36	1	47.4286
36	2
36	3
36	4
37	1	69.119
37	2	58.1667
37	3	66.2143
37	4	86.9524
38	1	44.381
38	2	86.9524
38	3	87.9048
38	4	96.381
39	1	85.9048
39	2	86.9286
39	3	97
39	4	96.8571
40	1	38.3333
40	2
40	3	88.8333
40	4
41	1	47.0476
41	2	59.381
41	3	59.9524
41	4	96.4762
42	1	76.5238
42	2	82.2381
42	3	94.2857
42	4	98.4286
43	1	78.8571
43	2
43	3	91.1905
43	4	99.619
44	1	61.6905
44	2	94.5952
44	3	98.4286
44	4	98.619
45	1	35.381
45	2	31.4762
45	3	53.1905
45	4	62.9048
46	1	21.8571
46	2	16.1905
46	3	7.66667
46	4
47	1	29.5
47	2	83.9762
47	3	95.6667
47	4	85.1905
48	1	35.8095
48	2	35.2381
48	3	79.1905
48	4	95.2857
49	1	53.5714
49	2	48.7619
49	3	70.5238
49	4	91.6429
50	1	42.8571
50	2	39.5714
50	3	88
50	4	96.5238
51	1	64.0952
51	2	87.1429
51	3	93.5238
51	4	99.2857
52	1	13.8571
52	2	52.6667
52	3	26.5714
52	4	62.7619
53	1	68.481
53	2	79.3333
53	3	93.4286
53	4	84.1429
54	1	30.0476
54	2	69.0476
54	3	48.2381
54	4	88.9048
55	1	82.2857
55	2	86.8095
55	3	97.9524
55	4	98.3333
56	1	55.3333
56	2
56	3
56	4
57	1	57.7143
57	2	63.0476
57	3	67.3571
57	4	78.619
58	1	33.2143
58	2	66.5714
58	3	63.381
58	4
59	1	67.2857
59	2	32.9524
59	3
59	4
60	1	76.8095
60	2	91.0714
60	3	96.3095
60	4	99.5
61	1	35.881
61	2	38.9762
61	3	58.7381
61	4	75.5952
62	1	41.4762
62	2	90.4762
62	3	93
62	4	91.4762
63	1	22.7619
63	2	23.7381
63	3	71.9619
63	4	93.8095
64	1	50.2381
64	2	61.5238
64	3	94.7619
64	4
65	1	22.7619
65	2	30.0952
65	3	36.9048
65	4
66	1	95.2143
66	2	91.1667
66	3	96.9762
66	4	98.0952
67	1	25.8571
67	2	23.9048
67	3	28.1905
67	4	36.0476
68	1	49.3333
68	2	66.1667
68	3	97.0952
68	4	93.8571
69	1	22.7143
69	2	46
69	3	55.4286
69	4	75.2857
70	1	47.381
70	2	39.4286
70	3	14.1905
70	4	14.8571
71	1	29.6667
71	2	47.2857
71	3	51.9048
71	4	72.9524
72	1	65.3095
72	2	53.9524
72	3	58.5714
72	4	70.3333
73	1	41
73	2	63.0714
73	3	78
73	4	52.4524
74	1	19.6667
74	2	25.3095
74	3
74	4
75	1	54.881
75	2	82.6429
75	3	82.1429
75	4	95.2143
76	1	16.3333
76	2	63.5714
76	3
76	4
77	1	34.8571
77	2	36.8571
77	3	37.7143
77	4	34.1905
78	1	21.8095
78	2	20.8571
78	3	44.1905
78	4	58.7143
79	1	54.5714
79	2	90.4762
79	3
79	4
80	1	70.8571
80	2	84.0476
80	3	82.8095
80	4	81.619
81	1	34.9524
81	2	72.619
81	3	90.8095
81	4	94.7143
82	1	48.5238
82	2	94.381
82	3	93.8571
82	4	99.8095
83	1	71.2857
83	2	93.0952
83	3	98.381
83	4	98.7143
84	1	63.7381
84	2	50.1429
84	3	97.9524
84	4
85	1	31.619
85	2	96.5714
85	3	90.7619
85	4	96.7619
86	1	19.5476
86	2	26.3333
86	3	86
86	4	78.7381
87	1	30.7143
87	2	41.5714
87	3	57.8095
87	4	93.3333
88	1	82.1905
88	2	82.8095
88	3	95.9048
88	4	96.4286
89	1	17.1905
89	2	48.9524
89	3	84.2381
89	4	82.2857
90	1	66.9524
90	2	84.4286
90	3
90	4
91	1	14.2857
91	2	25.8571
91	3	54.5238
91	4	63.5238
92	1	53.8143
92	2	57
92	3	50.9524
92	4	53.5714
93	1	11.2381
93	2	75
93	3	88.0952
93	4	98.619
94	1	51.0476
94	2	86.2857
94	3	98.2857
94	4	82.7619
95	1	50.3333
95	2	41.2381
95	3	68.5238
95	4	64.8095
96	1	61.6905
96	2	83.4762
96	3	87.5714
96	4	91.2381
97	1	3.57143
97	2	16.5714
97	3	19.1905
97	4	45.5714
98	1	25.0476
98	2	21.4762
98	3	100
98	4	100
99	1	50.619
99	2	60.7143
99	3	58.7857
99	4	49.0476
100	1	90.8571
100	2	66.5238
100	3	71.9048
100	4	97.4286
101	1	67.9524
101	2	76.8571
101	3	66.1905
101	4	91.4286
102	1	57.7143
102	2	89.4762
102	3	95.7857
102	4	97.4762
103	1	24.9048
103	2	37.9048
103	3	42.7619
103	4	68.9524
104	1	55.8571
104	2	70.0952
104	3	81.9048
104	4	91.5238
105	1	39.381
105	2	40
105	3	50.0476
105	4	31.7143
106	1	85.1667
106	2	91.2857
106	3	95.0952
106	4	84.619
107	1	13.8095
107	2	42.6667
107	3	58
107	4
108	1	33.7619
108	2	63.2857
108	3	63.0476
108	4
109	1	78.2857
109	2	76
109	3
109	4
110	1	39.7619
110	2	56.381
110	3	26.1429
110	4	83
111	1	46.1429
111	2	84.2857
111	3	90.4286
111	4	92.0476
112	1	32.1905
112	2	33.4286
112	3	35.8095
112	4
113	1	69.5714
113	2	95.1905
113	3	96.5238
113	4	97.4286
114	1	48.9048
114	2	60.1429
114	3	43.1905
114	4	52.2857
115	1	45.6667
115	2
115	3	49.381
115	4	37.1905
116	1	49.0476
116	2	68.3333
116	3	75.5476
116	4	57.3095
117	1	44.1429
117	2	28.9048
117	3	48.1429
117	4	53.2381
118	1	45.6667
118	2	25.0714
118	3	81.9524
118	4	69.0952
119	1	41.4762
119	2	77.2376
119	3	93.9524
119	4	88.9524
120	1	68.1905
120	2	72.7619
120	3	83
120	4	80.619
121	1	66.4762
121	2	38.0476
121	3	39.5238
121	4	71.5714
122	1	58.0952
122	2	72.1429
122	3	86.0952
122	4	32.381
123	1	60.3095
123	2	79.381
123	3	92.5238
123	4	99
124	1	36.381
124	2	41.381
124	3	40.9048
124	4
125	1	84
125	2	90.619
125	3	94.1429
125	4	94.5714
126	1	25.3333
126	2	50.2381
126	3
126	4
127	1	44.7857
127	2	39.9524
127	3	24.9048
127	4	65.6667
